# Supplementary material for: Fresh Pork Quality Assessment by NIRS and NMR: Predicting Eating Quality and Elucidating Relationships with Key Chemical Components
Source: Animals (Basel). 2025 Oct 14;15(20):2973. doi: 10.3390/ani15202973 (PMC12560931; doi:10.3390/ani15202973)
Supplement: Supplementary file 1 [file animals-15-02973-s001.zip]

Archive with 1 entries (1 files):
- animals-3853052-supplementary.pdf
